# Supplementary material for: Study of Pentacyclic Triterpenes from Lyophilised Aguaje: Anti-Inflammatory and Antioxidant Properties
Source: Int J Mol Sci. 2024 Sep 5;25(17):9615. doi: 10.3390/ijms25179615 (PMC11395096; doi:10.3390/ijms25179615)
Supplement: Supplementary file 1 [file ijms-25-09615-s001.zip]

Archive with 1 entries (1 files):
- ijms-3190534-supplementary.pdf
